# Supplementary material for: A Modified Intraperitoneal Chemotherapy Regimen for Ovarian Cancer: Technique and Treatment Outcomes
Source: Cancers (Basel). 2021 Sep 29;13(19):4886. doi: 10.3390/cancers13194886 (PMC8508040; doi:10.3390/cancers13194886)
Supplement: Supplementary file 1 [file cancers-13-04886-s001.zip]

Archive with 1 entries (1 files):
- cancers-1372277-supplementary.pdf
